# Supplementary material for: GlyGen data model and processing workflow
Source: Bioinformatics. 2020 Apr 23;36(12):3941–3. doi: 10.1093/bioinformatics/btaa238 (PMC7320628; doi:10.1093/bioinformatics/btaa238)
Supplement: btaa238_Supplementary_Data [file btaa238_supplementary_data.zip]

Archive with 3 entries (2 files):
- btaa238-Suppl_Data/
- btaa238-Suppl_Data/GlyGenSupplementaryMaterialRevised.docx
- btaa238-Suppl_Data/GlyGenSupplementaryMaterial_RevisedFinal.docx
